# Supplementary material for: Gene expression profiling of brains from bovine spongiform encephalopathy (BSE)-infected cynomolgus macaques
Source: BMC Genomics. 2014 Jun 5;15:434. doi: 10.1186/1471-2164-15-434 (PMC4061447; doi:10.1186/1471-2164-15-434)
Supplement: Supplementary file 1 — Additional file 1: List of 86 differentially expressed probe sets with p values ≤ 0.005 and FC ≥ │2│. Probe ID, Gene Symbol, Gene Name and RefSeq Transcript IDs annotation as of release 29 of the Affymetrix® Rhesus Annotation library (01/July/09). P-values and fold changes are reported for all 86 probe sets. (XLSX 18 KB) [file 12864_2014_6117_MOESM1_ESM.xlsx]

## Sheet: Additional table 1
	Probe ID	Gene Symbol	Gene name	RefSeq Transcript ID	P-value	FC
1	Mmu.6048.1.S1_s_at	---	---	---	1.46763e-09	394.064
2	MmuSTS.2150.1.S1_at	LOC574106	alpha-1-antichymotrypsin	XM_001096947	0.00276292	16.0016
3	Mmu.10083.1.S1_s_at	LOC574106	alpha-1-antichymotrypsin	XM_001096947	0.00429624	10.1077
4	MmuSTS.1168.1.S1_at	LOC703401	similar to chitinase 3-like 1	XM_001103739	0.00243984	3.87456
5	MmugDNA.25842.1.S1_at	---	---	---	0.000264488	3.81972
6	MmugDNA.31051.1.S1_at	---	---	---	1.00267e-05	3.47693
7	MmugDNA.28171.1.S1_at	---	---	---	0.00378812	3.38514
8	MmugDNA.14064.1.S1_at	---	---	---	0.000916856	3.19812
9	MmugDNA.23791.1.S1_s_at	PROSC	Proline synthetase co-transcribed homolog	XM_001089087	0.000764652	3.04364
10	MmugDNA.13972.1.S1_at	---	---	---	0.00125849	2.94912
11	Mmu.2091.1.S1_x_at	MAMU-AG	major histocompatibility complex, class I, AG	NM_001134230	0.000396194	2.6989
12	MmugDNA.651.1.S1_at	---	---	---	0.00280122	2.61735
13	MmuSTS.1024.1.S1_at	LILRBB	Leukocyte immunoglobulin-like receptor, subfamily B, member b	---	0.000619657	2.55969
14	MmugDNA.15540.1.S1_at	PAPLN	papilin, proteoglycan-like sulfated glycoprotein	XM_001088864	0.00195212	2.39859
15	MmugDNA.26476.1.S1_at	---	---	---	0.00200109	2.36855
16	MmuSTS.242.1.S1_at	LOC710534	hypothetical protein LOC710534	XM_001099170	0.000460894	2.28849
17	MmugDNA.26095.1.S1_at	---	---	---	0.00406541	2.27993
18	Mmu.13692.1.S1_at	---	---	---	0.00167387	2.24351
19	MmugDNA.19355.1.S1_at	---	---	---	0.000518756	2.16124
20	MmugDNA.5017.1.S1_at	LOC694227	similar to msh homeobox 2	XM_001082405	0.00229806	2.15113
21	MmugDNA.42101.1.S1_at	LOC709549	hypothetical protein LOC709549	XM_001110840	0.00090363	2.14633
22	MmugDNA.39745.1.S1_at	LOC712270	Similar to TBC1 domain family, member 10C	XM_001106367 /// XM_001106431	0.000228363	2.14582
23	Mmu.5468.1.S1_at	IRF3	interferon regulatory factor 3	NM_001135797 /// XM_001115379	0.00126004	2.10935
24	MmugDNA.6086.1.S1_at	PLEKHA8	pleckstrin homology domain containing, family A (phosphoinositide binding specific) member 8	XM_001086047 /// XM_001086163 /// XM_001086395	0.000132722	2.1079
25	Mmu.2066.1.A1_at	---	---	---	0.0023279	2.07902
26	MmugDNA.38248.1.S1_at	---	---	---	0.00282143	2.07349
27	MmugDNA.15190.1.S1_at	---	---	---	0.000800049	2.05758
28	Mmu.6867.3.S1_s_at	---	---	---	0.0011994	2.04505
29	MmugDNA.1315.1.S1_at	---	---	---	0.0016025	2.0344
30	MmuSTS.242.1.S1_x_at	LOC710534	hypothetical protein LOC710534	XM_001099170	0.000668328	2.03004
31	MmugDNA.21023.1.S1_at	IRF3	interferon regulatory factor 3	NM_001135797 /// XM_001115379	0.000257987	2.0147
32	MmugDNA.29834.1.S1_at	---	---	---	1.57693e-05	2.01279
33	MmugDNA.13998.1.S1_at	---	---	---	5.50396e-05	2.00725
34	MmuSTS.1253.1.S1_at	---	---	---	0.00426008	2.0053
35	MmugDNA.42687.1.S1_at	LOC714858	similar to ribosomal protein L35a	XM_001103775 /// XM_001103861	0.00212439	2.00216
36	MmugDNA.24820.1.S1_at	CSNK1G3	casein kinase 1, gamma 3	XM_001093600 /// XM_001093723 /// XM_001093838 /// XM_001093954	0.00427096	-2.02667
37	MmugDNA.2165.1.S1_at	LOC701418	similar to small nuclear ribonucleoprotein E	XM_001099502 /// XM_001099697	0.000982179	-2.03961
38	MmugDNA.27879.1.S1_at	---	---	---	0.00490184	-2.06321
39	MmugDNA.33232.1.S1_at	---	---	---	0.0012577	-2.07873
40	MmugDNA.23281.1.S1_at	---	---	---	0.00283379	-2.08942
41	MmugDNA.36827.1.S1_at	ACVR1C	activin A receptor, type IC	XM_001088259 /// XM_001088355 /// XM_001088467 /// XM_001088578	0.00484092	-2.11857
42	MmunewRS.391.1.S1_at	LOC711550	similar to UDP-GalNAc:betaGlcNAc beta 1,3-galactosaminyltransferase, polypeptide	XM_001101191	0.00263665	-2.14879
43	MmugDNA.2696.1.S1_at	TXNL4A	Thioredoxin-like 4A	XM_001089626	0.00396769	-2.14956
44	MmugDNA.7163.1.S1_at	---	---	---	0.00422548	-2.16267
45	MmuMitochon.12.1.S1_s_at	---	---	---	0.000345331	-2.16298
46	MmugDNA.5156.1.S1_at	FLVCR	feline leukemia virus subgroup C cellular receptor	XM_001107314	0.000505231	-2.18091
47	MmugDNA.42527.1.S1_at	---	---	---	0.00191944	-2.18882
48	MmuSTS.2949.1.S1_at	KPNA6	karyopherin alpha 6	XM_001101656 /// XM_001101838 /// XM_001102023 /// XM_001102113 /// XM_001102197	0.000593477	-2.18915
49	MmugDNA.5766.1.S1_at	TM7SF3	transmembrane 7 superfamily member 3	XM_001099269	0.000447415	-2.21126
50	MmugDNA.9234.1.S1_at	---	---	---	0.00234073	-2.21675
51	MmugDNA.23612.1.S1_at	---	---	---	0.00288963	-2.21819
52	MmugDNA.8176.1.S1_at	---	---	---	0.00141163	-2.23806
53	MmugDNA.34611.1.S1_at	---	---	---	0.00111975	-2.26962
54	MmugDNA.41713.1.S1_at	---	---	---	0.000170102	-2.30937
55	MmugDNA.22094.1.S1_at	PMM2	Phosphomannomutase 2	XM_001102327	0.00360432	-2.31893
56	MmuSTS.1753.1.S1_at	---	---	---	0.0038571	-2.3243
57	MmugDNA.15864.1.S1_at	---	---	---	0.00328292	-2.33534
58	MmugDNA.9027.1.S1_at	RIOK2	RIO kinase 2 (yeast)	XM_001095785	0.000220172	-2.3436
59	MmugDNA.5351.1.S1_at	---	---	---	0.00399866	-2.41329
60	MmugDNA.1268.1.S1_at	---	---	---	1.57785e-05	-2.44446
61	MmugDNA.34998.1.S1_s_at	LOC720089	similar to CG16989-PA	XM_001115127	0.000174092	-2.45873
62	MmugDNA.24219.1.S1_at	---	---	---	0.00350931	-2.46608
63	MmugDNA.21409.1.S1_at	---	---	---	4.81463e-05	-2.47247
64	MmugDNA.23359.1.S1_x_at	---	---	---	0.00479201	-2.50588
65	MmuSTS.3838.1.S1_at	SLCO1A2	solute carrier organic anion transporter family, member 1A2	XM_001097798 /// XM_001097901 /// XM_001097987 /// XM_001098080	0.00316917	-2.51825
66	MmugDNA.3753.1.S1_at	SAP18	Sin3A-associated protein, 18kDa	XM_001085227 /// XM_001085342	0.00143749	-2.60234
67	MmugDNA.12750.1.S1_at	---	---	---	0.000365267	-2.70382
68	MmugDNA.2556.1.S1_at	STX16	syntaxin 16	XM_001084489 /// XM_001084615 /// XM_001084730	0.000639261	-2.72811
69	MmugDNA.2127.1.S1_at	SMARCC1	SWI/SNF-related matrix-associated actin-dependent regulator of chromatin c1	XR_012360	0.00269116	-2.73515
70	MmuMitochon.4.1.S1_at	---	---	---	4.16527e-05	-2.80053
71	MmugDNA.24987.1.S1_at	---	---	---	0.000229212	-2.89465
72	MmugDNA.24269.1.S1_at	---	---	---	0.000418236	-2.9226
73	MmugDNA.1402.1.S1_at	---	---	---	0.000807161	-2.93522
74	MmugDNA.41331.1.S1_at	---	---	---	0.00376709	-2.95862
75	MmugDNA.12544.1.S1_at	LOC703458	Similar to Histidine acid phosphatase domain containing 1	XM_001097844 /// XM_001098229 /// XM_001098433 /// XM_001098530	0.00311424	-3.10193
76	MmugDNA.6830.1.S1_at	ZNF397	zinc finger protein 397	XR_013079	0.00365237	-3.11344
77	Mmu.10780.1.S1_at	SERPINA1	Serpin peptidase inhibitor, clade A (alpha-1 antiproteinase, antitrypsin), member 1 precursor	XM_001098533 /// XM_001098837 /// XM_001098941 /// XM_001099044 /// XM_001099150	0.00120606	-3.28891
78	MmugDNA.39622.1.S1_at	---	---	---	0.000550823	-3.49766
79	MmugDNA.15556.1.S1_at	---	---	---	0.000623848	-3.55845
80	MmugDNA.32444.1.S1_at	GALNTL2	similar to UDP-N-acetyl-alpha-D-galactosamine:polypeptide	XM_001083446	8.93299e-05	-3.74579
81	MmuSTS.944.1.S1_at	TM7SF3	transmembrane 7 superfamily member 3	XM_001099269	0.000159131	-3.92195
82	MmugDNA.32138.1.S1_at	LOC712125	similar to zinc transporter like 2	XM_001108032 /// XM_001108096 /// XM_001108147 /// XM_001108199	2.35084e-07	-4.92161
83	MmugDNA.30314.1.S1_at	---	---	---	6.21332e-05	-5.06703
84	MmugDNA.23886.1.S1_at	LOC718977	similar to dynein, cytoplasmic, heavy polypeptide 1	XM_001112424	1.40707e-07	-5.10911
85	MmugDNA.22310.1.S1_at	---	---	---	0.00056706	-6.04214
86	MmuAffx.78.1.S1_s_at	---	---	---	2.76607e-08	-21.1495
