# Supplementary material for: Gene expression profiling of brains from bovine spongiform encephalopathy (BSE)-infected cynomolgus macaques
Source: BMC Genomics. 2014 Jun 5;15:434. doi: 10.1186/1471-2164-15-434 (PMC4061447; doi:10.1186/1471-2164-15-434)
Supplement: Supplementary file 2 — Additional file 2: List of 97 differentially expressed probe sets selected as RT-qPCR candidates. Probe IDs and Previous Gene Symbol annotation as of release 29 of the Affymetrix® Rhesus Annotation library (01/July/09). Current Gene Symbol annotation as of the latest Affymetrix® Rhesus Annotation library (release 32 - 09/June/11). Gene Name and RefSeq Transcript IDs as of Ensembl release 72 (June 2013). Annotation using alignment with the human genome has been performed (as stated in the gene name column) for the most highly regulated probe sets with unknown macaque annotation. P-values and fold changes are reported for all genes. (XLSX 57 KB) [file 12864_2014_6117_MOESM2_ESM.xlsx]

## Sheet: Additional table 2
	Probe ID	Previous gene symbol	Current gene symbol	Gene name	RefSeq Transcript ID	P-value	FC
	FC ≥ |2.5|, p≤0.005 (36 rows)
1	MmuAffx.78.1.S1_s_at	---	MT-CYB-201	MT:14741-15881(1)	---	2.76607e-08	-21.1495
2	Mmu.6048.1.S1_s_at	---	ND4	NADH dehydrogenase subunit 4 (mitochondrion)	JN709966.1	1.46763e-09	394.064
3	MmugDNA.23886.1.S1_at	LOC718977	DYNC1H1-201	similar to dynein, cytoplasmic, heavy polypeptide 1	XM_001112424	1.40707e-07	-5.10911
4	MmugDNA.32138.1.S1_at	LOC712125	SLC30A7	solute carrier family 30 (zinc transporter), member 7	NM_001266184.1	2.35084e-07	-4.92161
5	MmugDNA.31051.1.S1_at	---	---	8:119157054-119157347(-1)	---	1.00267e-05	3.47693
6	MmuMitochon.4.1.S1_at	---	COXI-201/COXII-201	cytochrome c oxidase subunit II (mitochondrion)	AY972676.1 [Source:RefSeq peptide;Acc:YP_026107]	4.16527e-05	-2.80053
7	MmugDNA.30314.1.S1_at	---	---	2:27904497-27904521(1)	---	6.21332e-05	-5.06703
8	MmugDNA.32444.1.S1_at	GALNTL2	GALNTL2	similar to UDP-N-acetyl-alpha-D-galactosamine:polypeptide	---	8.93299e-05	-3.74579
9	MmuSTS.944.1.S1_at	TM7SF3	TM7SF3	transmembrane 7 superfamily member 3	XM_001099269.2	0.000159131	-3.92195
10	MmugDNA.24987.1.S1_at	---	---	1:165875041-165875065(-1)	---	0.000229212	-2.89465
11	MmugDNA.25842.1.S1_at	---	RPL27A_hu	Homo sapiens ribosomal protein L27a	---	0.000264488	3.81972
12	MmugDNA.12750.1.S1_at	---	---	7:130441604-130441628(-1)	---	0.000365267	-2.70382
13	Mmu.2091.1.S1_x_at	MAMU-AG	---	1099214726397:214-2416(1)	Uncharacterized protein [Source:UniProtKB/TrEMBL;Acc:H9H4X3]	0.000396194	2.6989
14	MmugDNA.24269.1.S1_at	---	---	10:89173266-89173290(1)	---	0.000418236	-2.9226
15	MmugDNA.39622.1.S1_at	---	---	X:22370278-22370302(1)	---	0.000550823	-3.49766
16	MmugDNA.22310.1.S1_at	---	NUP50_hu	Homo sapiens nucleoporin 50kDa	---	0.00056706	-6.04214
17	MmuSTS.1024.1.S1_at	LILRBB	NEDD4L-205	neural precursor cell expressed, developmentally down-regulated 4-like	[Source:UniProtKB/TrEMBL;Acc:F7AXT7]	0.000619657	2.55969
18	MmugDNA.15556.1.S1_at	---	PLEKHA3-201	pleckstrin homology domain containing, family A (phosphoinositide binding specific) member 3	[Source:UniProtKB/TrEMBL;Acc:F6WME3]	0.000623848	-3.55845
19	MmugDNA.2556.1.S1_at	STX16	STX16	syntaxin 16	XM_001084489 /// XM_001084615 /// XM_001084730	0.000639261	-2.72811
20	MmugDNA.23791.1.S1_s_at	PROSC	---	18:39890353-39890377(-1)	---	0.000764652	3.04364
21	MmugDNA.1402.1.S1_at	---	---	2:74621205-74621229(-1)	---	0.000807161	-2.93522
22	MmugDNA.14064.1.S1_at	---	---	3:75751313-75751337(1)	---	0.000916856	3.19812
23	Mmu.10780.1.S1_at	SERPINA1	ABCD3-201	ATP-binding cassette sub-family D member 3-like	Uncharacterized protein [Source:UniProtKB/TrEMBL;Acc:F6QHX4]	0.00120606	-3.28891
24	MmugDNA.13972.1.S1_at	---	---	13:80841373-80841397(1)	---	0.00125849	2.94912
25	MmugDNA.3753.1.S1_at	SAP18	SAP18	histone deacetylase complex subunit SAP18	NM_001261034.1	0.00143749	-2.60234
26	MmuSTS.1168.1.S1_at	LOC703401	CHI3L1-201	chitinase-3-like protein 1 precursor	NM_001265920.1	0.00243984	3.87456
27	MmugDNA.2127.1.S1_at	SMARCC1	MMU.10107-202	2:88839715-88936168(1)	Uncharacterized protein [Source:UniProtKB/TrEMBL;Acc:F7HJG9]	0.00269116	-2.73515
28	MmuSTS.2150.1.S1_at	LOC574106	SERPINA3	serpin peptidase inhibitor, clade A (alpha-1 antiproteinase, antitrypsin), member 3 precursor	NM_001195350.1 [Source:RefSeq peptide;Acc:NP_001182279]	0.00276292	16.0016
29	MmugDNA.651.1.S1_at	---	---	16:47032713-47032737(1)	---	0.00280122	2.61735
30	MmugDNA.12544.1.S1_at	LOC703458	ACSL3-201	acyl-CoA synthetase long-chain family member 3	Uncharacterized protein [Source:UniProtKB/TrEMBL;Acc:F7GUH7]	0.00311424	-3.10193
31	MmuSTS.3838.1.S1_at	SLCO1A2	SLCO1A2	solute carrier organic anion transporter family, member 1A2	XM_001097798 /// XM_001097901 /// XM_001097987 /// XM_001098080	0.00316917	-2.51825
32	MmugDNA.6830.1.S1_at	ZNF397	ZNF397	zinc finger protein 397	XR_013079	0.00365237	-3.11344
33	MmugDNA.41331.1.S1_at	---	---	13:86724520-86724544(1)	---	0.00376709	-2.95862
34	MmugDNA.28171.1.S1_at	---	---	14:9000414-9000438(-1)	---	0.00378812	3.38514
35	Mmu.10083.1.S1_s_at	LOC574106	SERPINA3	serpin peptidase inhibitor, clade A (alpha-1 antiproteinase, antitrypsin), member 3 precursor	NM_001195350.1 [Source:RefSeq peptide;Acc:NP_001182279]	0.00429624	10.1077
36	MmugDNA.23359.1.S1_x_at	---	---	---		0.00479201	-2.50588
	FC ≥ |2.5|, 0.005≤p≤0.05 (29 rows)
37	MmugDNA.43301.1.S1_at	---	---	2:27907866-27907890(1)	---	0.0051209	-3.09344
38	MmugDNA.23664.1.S1_at	SGCB	---	4:26168443-26168467(1)	---	0.00546269	-3.52305
39	MmugDNA.18153.1.S1_at	---	---	2: 96,954,542-96,954,566	---	0.00556256	-2.54252
40	MmugDNA.11249.1.S1_at	---	---	---	---	0.00624927	2.51328
41	MmugDNA.35181.1.S1_s_at	---	MTRNR2L1_hu	Homo sapiens MT-RNR2-like 1	---	0.00628601	-8.75124
42	MmugDNA.8255.1.S1_at	---	---	16:73401096-73401120(-1)	---	0.00635421	-2.72816
43	Mmu.1942.1.S1_at	SLC26A2	---	6:146464760-146464784(1)	---	0.00706902	-3.4831
44	MmugDNA.454.1.S1_at	CLIC4	CLIC4	chloride intracellular channel protein 4	XM_001106291 /// XM_001106424 /// XM_001106485	0.00751394	-2.57582
45	MmugDNA.10294.1.S1_at	LOC712063	---	2:138477793-138477817(1)	---	0.00984468	-2.82414
46	MmugDNA.15322.1.S1_at	---	---	9:112213128-112213152(1)	---	0.0104908	-2.73344
47	MmuAffx.161.1.S1_at	---	DNAH2-201	dynein, axonemal, heavy chain 2	Uncharacterized protein [Source:UniProtKB/TrEMBL;Acc:F7EE86]	0.0114938	2.67456
48	MmugDNA.17327.1.S1_at	LOC700825	MMU.13505-201	TIA1 cytotoxic granule-associated RNA binding protein	[Source:RefSeq peptide;Acc:NP_001248687]	0.0121899	-2.86448
49	Mmu.12003.1.S1_s_at	---	---	5:12449924-12449948(1)	---	0.0127658	-3.4169
50	MmugDNA.14890.1.S1_at	TNFSF10	TNFSF10	tumor necrosis factor (ligand) superfamily, member 10	NM_001266034.1	0.0139068	-2.72645
51	MmugDNA.30129.1.S1_at	---	---	14:39186783-39186807(-1)	---	0.0146214	-2.76498
52	MmugDNA.6026.1.S1_at	---	ZBTB33-201	transcriptional regulator Kaiso	[Source:RefSeq peptide;Acc:NP_001253879]	0.0150219	-3.08384
53	MmugDNA.42515.1.S1_at	---	RICTOR-201	RPTOR independent companion of MTOR, complex 2	Uncharacterized protein [Source:UniProtKB/TrEMBL;Acc:F7GUW7]	0.0170536	2.86548
54	MmugDNA.37382.1.S1_s_at	LOC696955	MYBPC1	myosin binding protein C, slow type isoform 1	XM_001091952.1	0.0189673	2.50327
55	MmugDNA.27998.1.S1_at	---	---	5: 77,332,249-77,332,273	---	0.0198488	-3.7798
56	MmugDNA.36174.1.S1_s_at	LOC698803	---	2:96954542-96954566(-1)	---	0.0211468	-3.14362
57	MmugDNA.21587.1.S1_at	---	---	16:73399355-73399379(-1)	---	0.0236475	-2.76852
58	MmugDNA.1587.1.S1_at	LOC706963	PIK3R3-201	phosphoinositide-3-kinase, regulatory subunit 3 (gamma)	---	0.034346	4.69737
59	Mmu.12263.1.S1_at	NGFR	MRPL42-201	mitochondrial ribosomal protein L42	---	0.036997	4.00615
60	MmugDNA.32666.1.S1_s_at	LOC706963	APOC1	apolipoprotein C-I	AK240617.1	0.0418888	4.32583
61	MmugDNA.28692.1.S1_at	NCAM1	NCAM1	neural cell adhesion molecule 1	XM_001083697.2	0.0434061	2.50089
62	MmugDNA.11141.1.S1_at	---	---	12:41239625-41239649(-1)	---	0.0440898	-3.35904
63	MmugDNA.28863.1.S1_at	LOC715676	MRPL42-201	similar to Mitochondrial 28S ribosomal protein S32 (S32mt) (MRP-S32)	XM_001106011	0.0447225	-2.77761
64	MmugDNA.39988.1.S1_at	LOC710110	---	11:46397739-46401158(1)	Uncharacterized protein [Source:UniProtKB/TrEMBL;Acc:F7DXF0]	0.0470967	2.91681
65	MmugDNA.27963.1.S1_at	PIK3R3	PIK3R3	phosphoinositide-3-kinase, regulatory subunit 3 (gamma)	NM_001266826.1	0.048077	-2.71172
	FC ≥ |2.5|, p>0.05 (24 rows)
66	MmugDNA.19449.1.S1_at	LOC713498	---	17:10740623-10740647(1)	---	0.0549448	-3.01711
67	MmugDNA.40194.1.S1_at	DCLRE1A	USP16	ubiquitin carboxyl-terminal hydrolase 16	NM_001260999.2	0.0624662	-5.47712
68	MmugDNA.22629.1.S1_at	---	LRRC8B_hu	Homo sapiens leucine rich repeat containing 8 family, member B	---	0.0660506	-5.31307
69	MmugDNA.2186.1.S1_at	LOC711628	COMMD7-202	similar to COMM domain containing 7	XR_013448	0.0675249	-2.65109
70	MmugDNA.33730.1.S1_at	---	---	7:151376049-151376073(-1)	---	0.0822806	-2.52197
71	MmuSTS.2380.1.S1_at	LOC707772	MMU.18647-204	similar to nucleolar protein 4	XM_001101858 /// XM_001102048 /// XM_001102225 /// XM_001102410 /// XM_001102505	0.0838766	-2.51317
72	MmugDNA.18446.1.S1_s_at	KDELR2	AKR1C1	aldo-keto reductase family 1, member C1 (dihydrodiol dehydrogenase 1; 20-alpha (3-alpha)-hydroxysteroid dehydrogenase)	NM_001195574.1	0.0881924	2.91735
73	MmugDNA.35992.1.S1_at	---	---	11:96705943-96705967(1)	---	0.0992754	2.5719
74	MmuSTS.2185.1.S1_at	LOC703879	CBLB-201	Cbl proto-oncogene B, E3 ubiquitin protein ligase	Uncharacterized protein [Source:UniProtKB/TrEMBL;Acc:F6T053]	0.0996556	2.60526
75	Mmu.586.2.S1_at	---	EFR3A-201	EFR3 homolog A (S. cerevisiae)	[Source:UniProtKB/TrEMBL;Acc:F6YPW8]	0.129534	-3.4897
76	MmugDNA.2571.1.S1_s_at	USP14	HBB	globin, beta	NM_001164428.1	0.137278	-2.60099
77	MmugDNA.2571.1.S1_x_at	HBB	HBB	globin, beta	NM_001164428.1	0.137815	-2.55081
78	MmugDNA.36491.1.S1_s_at	KDELR2	AKR1C1	aldo-keto reductase family 1, member C1 (dihydrodiol dehydrogenase 1; 20-alpha (3-alpha)-hydroxysteroid dehydrogenase)	NM_001195574.1	0.141845	2.51395
79	MmuAffx.2181.1.S1_s_at	GNRH1	GNRH1	gonadotropin-releasing hormone 1 (luteinizing-releasing hormone)	NM_001195436.1	0.161244	-2.50628
80	MmuSTS.2937.1.S1_at	---	KCNS1_hu	Homo sapiens potassium voltage-gated channel, delayed-rectifier, subfamily S, member 1	---	0.17729	4.05864
81	MmugDNA.35031.1.S1_at	LOC694086	---	6:155104908-155104932(-1)	---	0.188104	-2.55084
82	MmuSTS.4627.1.S1_at	TWIST1	TWIST1	twist homolog 1 (Drosophila)	XM_001103003	0.207395	2.79572
83	MmugDNA.36621.1.S1_s_at	LOC709936	TTR	transthyretin	NM_001261679.1	0.227969	3.09557
84	MmugDNA.33249.1.S1_at	---	---	16:65362929-65362953(1)	---	0.235779	-2.61364
85	MmugDNA.20093.1.S1_at	LOC704597	MMU.19037-201	thymocyte expressed, positive selection associated 1	Source:RefSeq peptide;Acc:NP_001180892]	0.247154	3.51623
86	MmugDNA.41313.1.S1_at	LOC697541	OXT-201	oxytocin, prepropeptide	Uncharacterized protein [Source:UniProtKB/TrEMBL;Acc:F7AXI7]	0.266433	-3.67095
87	MmuSTS.2987.1.S1_at	MEF2C	MEF2C	myocyte enhancer factor 2C	XM_001086062 /// XM_001086412 /// XM_001086519 /// XM_001086651 /// XM_001086773	0.2717	2.67966
88	MmugDNA.34254.1.S1_at	LOC709882	TNNT2-205	similar to Troponin T, cardiac muscle (TnTc) (Cardiac muscle troponin T) (cTnT)	XM_001098451	0.346587	2.70353
89	MmugDNA.11820.1.S1_at	DNAJC12	DNAJC12	DnaJ (Hsp40) homolog, subfamily C, member 12	XM_001088102 /// XM_001088215	0.392289	-2.80008
	FC 1 probe ≥ |2.0| (7 rows)
90	MmugDNA.16474.1.S1_at	LXN	LXN	latexin	NM_001266988.1	0.013362	-2.22352
91	MmugDNA.21023.1.S1_at	IRF3	IRF3	interferon regulatory factor 3	NM_001135797	0.000257987	2.0147
92	MmugDNA.5766.1.S1_at	TM7SF3	TM7SF3	transmembrane 7 superfamily member 3	XM_001099269.2	0.000447415	-2.21126
93	Mmu.5468.1.S1_at	IRF3	IRF3	interferon regulatory factor 3	NM_001135798	0.00126004	2.10935
94	MmugDNA.25397.1.S1_at	DACH1	DACH1	dachshund homolog 1 (Drosophila)	XM_001082371.2	0.00579292	-2.19701
95	MmugDNA.23169.1.S1_at	NR4A2	NR4A2	nuclear receptor subfamily 4, group A, member 2	NM_001266910.2	0.0834881	-2.07252
96	MmugDNA.41067.1.S1_at	HINT1	CALB1	Histidine triad nucleotide binding protein 1	XM_001085269.2	0.33116	-2.05876
	Relevant from literature (1 row)
97	MmugDNA.32562.1.S1_s_at	HBQ1	HBA2	hemoglobin, alpha 2	NM_001044724.1	0.275563	-1.4459
